# Supplementary material for: Blood-Meal Sources and Trypanosoma cruzi Infection in Coastal and Insular Triatomine Bugs from the Atacama Desert of Chile
Source: Microorganisms. 2022 Apr 8;10(4):785. doi: 10.3390/microorganisms10040785 (PMC9028406; doi:10.3390/microorganisms10040785)
Supplement: Supplementary file 1 [file microorganisms-10-00785-s001.zip]

Archive with 1 entries (1 files):
- microorganisms-1607225-supplementary.pdf
